# Supplementary material for: Biallelic loss of EMC10 leads to mild to severe intellectual disability
Source: Ann Clin Transl Neurol. 2022 Jun 9;9(7):1080–9. doi: 10.1002/acn3.51602 (PMC9268894; doi:10.1002/acn3.51602)
Supplement: Supplementary file 2 — Table S1. Extended clinical table. [file ACN3-9-1080-s004.xlsx]

## Sheet: Sheet1
	Family 1	Family 2		Family 3			Family 4	Family 5	Family 6		Published case (Umair et al., 2020)		Published case (Shao et al., 2021)
Patient	S1	S2	S3	S4	S5	S6	S7	S8	S9	S10			13 cases from 7 families
Variant
Variant type	Frameshift homozygous	Frameshift homozygous	Frameshift homozygous	Homozygous Stop gained	Homozygous Stop gained	Homozygous Stop gained	Homozygous Stopgained	Frameshift followed by premature termination	Homozygous Splicing	Homozygous Splicing	Homozygous splice acceptor site variant	Homozygous splice acceptor site variant	Frameshift homozygous
Variant at the cDNA level (NM_206538.4)	c.543dup	c.66delC	c.66delC	c.259C>T	c.259C>T	c.259C>T	c.C289T	c.287del	c.188-2A>C	c.188-2A>C	c.679-1G>A	c.679-1G>A	c.287delG
Variant at the protein level	p.Asn182GlnfsTer16	p.Ser23fs	p.Ser23fs	p.Gln87*	p.Gln87*	p.Gln87*	p.Arg97*	p.Gly96AlafsTer9					p.Gly96Alafs*9
Epidemiological data
Ethnic Group	Azerbaijani	Jewish Bucharan	Jewish Bucharan	Egyptian	Egyptian	Egyptian	Persian	Bedouin, Southern Israel	Egyptian	Egyptian	Saudi	Saudi	Bedouin, Saudi Arabia, and United Arab Emirates
Gender	M	M	M	F	F	F	F	F	M	F	M	F	F- 5 , M-8
Consanguinity	Yes	Yes	Yes	Yes	Yes	Yes	Yes	Yes	Yes	Yes	Yes	Yes	Yes
Family history	No	Yes	Yes	Yes	Yes	Yes	Yes	No	Yes (Sister S11)	Yes (brother, S10)	Yes	Yes	+ 4
Current age	9y	14.5 y	26 y	8 y	8 y	6 y	11 y and 4 M	5 y	7y 5m	2y 11m	14 y	11 y	NA
Birth
Prenatal features	Normal	Normal	Polyhdramnion 3rd trimester, premature contractions at 26w gestation	Twin pregnancy	Twin pregnancy	Normal	Normal	Normal	Normal	Normal	Normal	Normal	4 Polyhydramnios
Weeks of Gestation	41 weeks	36 weeks	34 weeks	36 weeks	36 weeks	38 weeks	38 W	40 weeks	40	39	Full term	Full term	NA
Head Circumference at birth	NA	NA	NA	-2SD	-2SD	I SD	35 Cm	NA	34cm (SD)	33cm (0.6SD)	NA	36 cm (90th percentile)	NA
Birth weight	2800g	2140g	2040g	2.7 kg	2.8 kg	2.9 kg	3.2 kg	2.947 kg	3100g (SD)	3000g (-0.8SD)	5 kg (>95th percentile)	3.5 kg (50th percentile)	NA
Birth lengh	NA	NA	NA	48 cm	48 cm	48.5 cm	51 Cm	NA	49cm (SD)	48cm (0.5SD)	NA	52 cm (75th percentile)	NA
Abnormal neonatal findings	NA	Unilateral undescended testis (left)	Obstructive hydrocaphalus, aqueductal stenosis, narrow CC (age 3d), VPS insertion. Indirect jaundice, exchange treatment	None	None	None	No		None	None	NA	NA	NA
Medical history
Age at first symptoms	Infancy (3-4 m)	Infancy	Birth, infancy	2.5	2.5	3 y	6 m	Infancy	3-4m	3-4m	3 y	2 y	NA
First presentation	Failure to thrive	Mild global developmental delay, predominantly delay in language acquisition	Global developmental delay, hypotonia, feeding difficulties, failute to thrive	Delay in motor milestones	Delay in motor milestones	Delay in motor milestones	Delay in head holding	Global developmental delay, failure to thrive	Delayed milestones of development both motor and cognitive	Delayed milestones of development both motor and cognitive	Speech delay and poor concentration	Speech delay	GDD
Type of progression (rapid, moderate, slow)	No progression	No progression	No progression	Moderate	Moderate	Moderate	Slow	No Progression	No progression, improving with time	No progression, improving with time	-	Nonprogressive	Nonprogressive
Developmental delay (severity)	Mild	Moderate	Mild	Severe	Severe	Severe	Mild to moderate	Mild (DQ = 62 at age 1y 4 mo) to moderate	Mild motor delay but moderate cognitive delay	Mild motor delay but moderate cognitive delay	Yes	Yes	12/13
Domain of developmental delay or global?	Infancy and early childhood - GDD, today - intellectual and language disability, difficulties in small motor skills development	Infancy & early childhood- GDD. Adolescence- moderate intellectual disability	Infancy & early childhood- GDD today- mild intellectual dusability	Global	Global	Global	Cognition	Global	Global: sat at 1y walked a 2y 6m and first word at 3y, till now only few words	Global: Sat at 1y 2m, walked supported at 2y walked alone at 2y 4m, first word at 2y 6m (tilll now 2 words)	Speech	Speech	GDD/ID
Regression in development	No	No	No progression	Slow regression	Slow regression	Slow regression	No	No	No	No	No	No	No
Failure to thrive (yes, no)	Yes	No	Yes	No	No	No	No	Yes	No	No	No	No	4/13
Microcephaly (congenital or acquired)	NA	Yes 52.5 cm (-2.5SD)	No 56.5cm (50th pc)	Congenital	Congenital	Congenital	No	No	No	No	No	No	No
Main medical problem	No adequate lab and instrumental diagnostics have been done	Moderate SID, osteoporosis, hypercalciuria, elevated PTH, nephrocalcinosis	Mild syndromic ID, hypreuricemia (allopurinol tx.), transient PTH elevation	Motor deterioration	Motor deterioration	Motor deterioration	ID	Intellectual disability and FTT	Poor speech acquisition, intellectual disabilities	poor Intellectual functions	NA	NA	NA
Other relevant information	Heart failure due to heart defect was diagnosed in 3 m.o., underwent cardiosurgical intervention in 1y4m	-	-	-	-	Congenital heart disease.			Abnormal behavior, as repetitive movement, laughing, mild autistic features	Abnormal behavior, autistic features	Anxiety and poor night sleep	Anxiety and visual illusions, mainly at night, as well as poor sleep.	NA
Developmental stages
Age of sitting	9 m	NA	NA	2 y	2 y	2 y	11 m	NA	1y	1y 2m	NA	NA	NA
Age of walking	1 y	NA	NA	Don’t walk	Don’t walk	Don’t walk	1.4 y	2 y 2 m	2y	2y 4m	NA	18 m	NA
Age of first words/Language abilities	1y4m	NA	NA	3 y	3 y	3 y	2.5 y	~1 y 11 m	3y	2y 6m	4 y	NA	NA
Physical measurements
Age at last examination	8y10 m	14.5 y	26 y	7 y	7 y	6 y	11 y	4y 7 m	7y 5m	2y 11m	14 y	11 y	3m-27y
Weight at last examination (SD)	16kg	45.9 kg (-0.239SD, 37.5pc)	57kg (10pc)	1 SD	1 SD	1 SD	35 Kg	13.1 kg at age 4 y 7 mo (-2.3SD)	20.3kg (-1SD)	11.7kg (0.7SD)	41.2 kg (10th percentile)	34.1 kg (25th-50th percentile)	NA
Height at last examination (SD)	NA	161.8 cm (0.264, ~25pc)	177cm (50pc)	1 SD	1 SD	1 SD	150 Cm	100 cm at age 4 y 7 mo (10th percentile)	119cm (0.7SD)	87cm (-1.6SD)	163 cm (50th percentile)	144 cm (50th-75th percentile)	NA
Head Circumference	49,5s m	52.5cm	56.5cm (50pc)	NA	NA	NA	49 Cm	48.8 cm at age 4 y 7 mo (14th centile)	48cm (-3SD)	45.5cm (-3SD)	56 cm (50th percentile)	53 cm (50th percentile)	NA
Microcephaly	No	-2.5SD	no	Yes	Yes	No	No	No	Yes	Yes	No		NA
Dysmorphism (description) (for example long face, pointed chin, and curly hair )	Triangular face, thick eyebrows, narrow nasal bridge, pointed chin	Long face, curly hair, low anterior hairline, right anterior cowlick, widow's peak, thick eyebrows (caterpillar-like), synophrys, up-slanting palpebral fissures, hypotelorism, lateral infraorbital creases, narrow nasal bridge, short philtrum, full nasal tip, tall and broad chin	Curly hair, prominent supraorbital ridges, thick and highly-arched eyebrows, synophrys, up-slanting right palpebral fissure, narrow nasal bridge, full nasal tip, short philtrum, full lips, pointed chin	Long triangular face, dolicocephaly, prominent nasal root, long philtrum, thin upper lip, mid facial hypoplasia, low set ears, short neck.	Long triangular face, dolicocephaly, prominent nasal root, long philtrum, thin upper lip, mid facial hypoplasia, low set ears, short neck.	Long triangular face, dolicocephaly, prominent nasal root, long philtrum, thin upper lip, mid facial hypoplasia, low set ears, short neck.	Long face, tall forehead, bifrontal narrowing, low columella, high anterior hairline, thick eyebrows, synophrys, up-slanting palpebral fissures, narrow nasal bridge, full nasal tip, short philtrum, wide mouth, full lower lip, broad chin	triangular face with wide forehead, mild frontal bossing, prominent metopic ridge, hypertelorism, epicanthal folds, cupped portruding ears, mild macrostomia with protruding tongue, widely spaced teeth, thickened gums	Long face, curly hair, tall forehead, high anterior hairline, full cheeks, full nasal tip, low-hanging columella, wide mouth, full lower lip, broad chin	Long face, sparse and curly hair, high anterior hairline, tall forehead, bifrontal narrowing, full cheeks, large ear lobes, full nasal tip, tented upper lip, full and everted lower lip, midline depression over lower lip, broad chin, retrognathia	A triangular face, broad forehead, plagiocephaly, mild synophrys, and tooth crowding	Triangular face, frontal bossing, mild synophrys, and tooth crowding	Long face, pointed chin, and curly hair,
Other relevant information	NA	Undescended atrophic (vanishing) right testis. Left abdominal hyperpigmented macule	No	No	No	No	No	No	No	No	Mild hirsutism	Mild hirsutism	NA
Cognitive and behavioral state
Intellectual disability (age of diagnosis)	Since infancy, early childhood	Infancy, early childhood	Since birth, infancy	Delayed	Delayed	Delayed	1.5 Y	Infancy	Since early life (IQ at the last exam: 50)	Since early life (IQ at last exam: 40)	Yes	Yes	+ 12/13
Ocular contact present (yes, no)	Yes	Yes	Yes	Yes	Yes	Yes	Yes	Yes	Yes	Yes	NA	NA	NA
Good interaction with family members (yes, no)	Yes	Yes	Yes	Yes	Yes	Yes	Yes	Yes	Yes	Yes	NA	NA	NA
Limited communication (yes, no)	No (but inadequate language skills)	No (but inadequate language skills)	No	Yes	Yes	Yes	Yes	Yes	No (but poor language, and limited cognitive abilities, hyperactive, mild autistic features)	No , but no speech, couldn't recognize orders , autisitc features)	NA	NA	Abnormal social behaviour 11/13
Neurological examination
Encephalopathy	No	No	No	No	No	No	No	No	No	No	No	No	No
Cranial nerves	Normal	Normal	Normal	Intact	Intact	Intact	No	Normal	Normal	Normal	Nystagmus	Nystagmus	Normal
Vision and hearing, cataract	Normal	Normal	Normal	Normal	Normal	Normal	No	Normal	Normal	Normal	Normal	Normal	Normal
Cortical visual impairment	No	No	No	NA	NA	NA	No	No	No	No	Normal	Normal	No
Axial hypotonia	No	No	Very mild, symmetric	Yes	Yes	Yes	No	No	No	No	No	No	3/5
Peripheral hypotonia	Very mild	No	Very mild, symmetric	No	No	No	No	Yes	Yes (mild)	Yes	No	No	No
Poor head control	No	No	No	Yes	Yes	Yes	Yes	No	No	No	No	No	No
Spasticity/ hypertonia	Mild dystonia	No	No	No	No	No	No	No	No	No	No	No	No
Truncal ataxia	NA	No	No	Yes	Yes	Yes	No	No	No	No	No	No	No
Hyperkinetic/hypokinetic movement disorders	Mild hyperkinesis, choreoathetosis	No	No	Yes	Yes	Yes	No	No	No	No	Repetitive tics, in the form of repeated blinking, head nodding, jaw ticks	Stereotypic movements in her hands and repeated tics, including blinking	No
Peripheral neuropathy	No	No	No	No	No	No	No	No	No	No	No	No	No
Hyperreflexia	No	No	No	No	No	No	No	No	No	No	No	No	No
Poor speech	Yes	Yes	No	Yes	Yes	Yes	Yes	Yes	Yes	Yes	No	No	No
Dysarthria	Yes	No	No	Yes	Yes	Yes	Yes	No	Yes	Yes	No	No	No
Gait	NA	Normal	Normal	Ataxic	Ataxic	Ataxic	Clumsy gate	Normal	Normal	Normal	No	No	No
Extensor plantars	NA	No	No	No	No	No	No	NA	No	No	No	No	No
Sensory examination	NA	Normal	Normal	Intact	Intact	Intact	Normal	Normal	Normal	Normal	No	No	No
Other relevant findings	NA	-	-	-	-	-					No	No
Epilepsy
Seizures	No	No	No	Yes	Yes	Yes	Subclinical	No	No	No	Yes	No	6/13
Age of onset	-	-	-	3 y.o.	3 y.o.	3 y.o.	2 Years	-	-	-	3.5 year old	-	During childhood or in the neonatal period
Pharmacoresistance	-	-	-	No	No	No	No	-	-	-	-	-	NA
Effective AEDs	-	-	-	Sodium valproate, well controlled	Sodium valproate, well controlled	Sodium valproate, well controlled	Carbamzepine	-	-	-	-	-	NA
Seizure type	-	-	-	Complex partial	Complex partial	Complex partial	Subclinical tonic	-	-	-	Febrile seizure	-	Multifocal as well as generalized tonic–clonic seizures.
Maximum frequency of seizures	-	-	-	Once a week	Once a week	Once a week	Subclinical	-	-	-		-	NA
Seizure duration	-	-	-	2-3 min	2-3 min	2-3 min	-	-	-	-	-	-	NA
EEG	-	Normal (2016)	-	Bilateral fronto-temporal epileptogenic dysfunction	Bilateral fronto-temporal epileptogenic dysfunction	Bilateral fronto-temporal epileptogenic dysfunction	Last EEG was Normal	Normal	Normal	Normal	-	-	NA
Other systems
Cubitus valgus	No	No	No	No	No	No	No	No	NA	NA	No	No	6/13
Arachnodactyly	No	Yes	Yes	Yes	Yes	Yes	No	Yes	Yes	Yes	No	No	3/13
Bilateral 5th digit clinodactyly	No	No	No	No	No	No	No	No	Yes	Yes	No	No	1/13
Umbilical or inguinal hernias	Inguinal hernia, testicular hernia	No	No	No	No	No	No	No	No	No	No	No	5/13
Ventricular septal defect	No	No	No	No	No	Yes	No	No	No	No	No	No	2/13
Nephrocalcinosis	No	Yes	No, borderline hyprecalciuria	No	No	No	No	No	No	No	No	No	4/11
Mild hydronephrosis or hydroureter	No	No	Left renal mild hydronephrosis	No	No	No	No	No	No	No	No	No	2/11
Renal cysts	No	No	No	No	No	No	No	No	No	No	No	No	3/11
Scoliosis	No	No	No	No	No	No	No	No	No	No	No	No
Other	No	Elevated PTH 124 pg/ml. Parathyroid adenoma ruled out	Transient mildly elevated PTH, spontaneous resolution	-	-	-		Distortion of the rectum in colonoscopy, rectal prolapse, anal lesion removed (possibly a sabeceous cyst)			Mild hirsutism	Mild hirsutism	Hyperparathyroidism 3/13
Laboratory tests
Lactic acidosis	NA	NA	NA	No	No	No	NA	Normal	No	No	Normal	Normal	NA
Hypoglycemia	NA	No	No	No	No	No	NA	Normal	No	No	NA	NA	NA
Liver function tests	NA	Normal	Normal	Normal	Normal	Normal	Normal	Normal	Normal	Normal	NA	NA	NA
Plasma amino acids (abnormal results)	NA	NA	NA	Normal	Normal	Normal	Normal	Normal	Normal	Normal	Normal	Normal	NA
Urine amino acids (abnormal results)	NA	NA	NA	Normal	Normal	Normal	Normal	No data	Normal	Normal	Normal	Normal	NA
Urine organic acids (abnormal results)	NA	NA	NA	Normal	Normal	Normal	Normal	Normal	Normal	Normal	Normal	Normal	NA
Genetic tests with negative results	NA	FMR1 expansion, karyotype, myotonic dystrophy, ARX sequencing, maternal X inactivation		NA	NA	NA	NA	Chromosomal microarray-normal apart from high level of LOH	Normal Karyotyping	Normal Karyotyping	The karyotype, comparative genomic hybridization (CGH) array, and screening for fragile X were unremarkable.
Other abnormal laboratory tests	NA	Chromosome X NGS (2013)- nondiagnostic, chromosomal microarray- chr22q11.22q11.23 distal (E-F) deletion (22997928-2364952) GRCh37/hg19. (paternally inherited). Trio WES- MAFB NM_005461.5 VOUS c.344A>C, p.His115Pro heterozygote, maternally inherited. Elevated PTH 124 pg/ml	Chromosome X NGS (2013)- nondiagnostic, chromosomal microarray- chr22q11.22q11.23 distal (E-F) deletion (22997928-2364952) GRCh37/hg19. (paternally inherited). Trio WES- MAFB NM_005461.5 VOUS c.344A>C, p.His115Pro heterozygote, maternally inherited. tranient mildly elevated PTH, spontaneous resolution. chronic childhood onset hypreuricemia, no renal stones (treated by allopurinol)	-	-	-		Trio WES - NM_017757.2 ZNF407 VOUS, homozygous for c.5675C>T, p.Thr1892Met, NM_001376.4 DYNC1H1 VOUS, heterozygous for c.10900C>A, p.Leu3634Met, inherited from healthy mother			-	-	NA
Investigations
EMG	NA	NA	NA	Normal	Normal	Normal	NA	NA	Normal	Normal	NA	NA	NA
NCS	NA	NA	NA	NA	NA	NA	NA	NA	Normal	Normal	NA	NA	NA
Renal untrsound/sonography	NA	July 2020- bilateral hyperechogenic kidneys. Cortical thinning	Oct 2020- normal! 2019- left hydronephrosis	Normal	Normal	Normal	NA	NA	Normal	Normal	NA	NA	4 nephrocalcinosis
Fundoscopy and ERG	NA	NA	NA	Normal	Normal	Normal	NA	NA	Normal	Normal	NA	NA	NA
Muscle hystochemistry	NA	NA	NA	NA	NA	NA	NA	NA	NA	NA	NA	NA	NA
Other relevant investigations	No	Normal echocardiography	Normal echocardiography	No	No	No	No	Brain ultrasound - thin corpus callosum, especially posteriorly	CPK: 197	CPK: 150	NA	NA	NA
Brain MRI
Main anomalies, age when the scan was done	A short and thin CC was present in one patient	Abnormal hippocampi and initial brain atrophy	Abnormal hippocampi and initial brain atrophy	A severe CC thinning and vermian atrophy	A severe CC thinning and vermian atrophy	Cerebral and cerebellar atrophy, vermal hypoplasia,. Done at 5y;	Normal in 4 years	A focal area of malformed cortex (thick and dysplastic) in the right frontal lobe	Normal	CT at 1y, thin corpus callosum	Normal	Normal	Thin corpus callosum (3/13), Cerebellar Tonsillar Ectopia or Chiari I (4), Ventriculomegaly (2), Grey Matter Heterotopia (1)
S, subject; M. male; F, female; y, year(s); m, month(s); NA, not available, not done, not applicable; g, grams; kg, killograms; PTH, parathyroid hormone; CC, corpus callosum; CPK - creatine phosphokinase
