# Supplementary material for: Biallelic loss of EMC10 leads to mild to severe intellectual disability
Source: Ann Clin Transl Neurol. 2022 Jun 9;9(7):1080–9. doi: 10.1002/acn3.51602 (PMC9268894; doi:10.1002/acn3.51602)
Supplement: Supplementary file 3 — Table S2. Detailed facial dysmorphic features for all subjects whose photographs were reviewed. [file ACN3-9-1080-s003.xlsx]

## Sheet: Sheet1
Family No	Patient No	Age/Sex	Facial features	Hands & Feet	Other Features	Comments
Family 1	Subject 1	Child/Male	Triangular face, thick eyebrows, narrow nasal bridge, pointed chin
Family 2	Subject 2	Child/Male	Long face, curly hair, low anterior hairline, right anterior cowlick, widow's peak, thick eyebrows (caterpillar-like), synophrys, up-slanting palpebral fissures, hypotelorism, lateral infraorbital creases, narrow nasal bridge, short philtrum, full nasal tip, tall and broad chin	Normal
	Subject 3	Adult/Male	Curly hair, prominent supraorbital ridges, thick and highly-arched eyebrows, synophrys, up-slanting right palpebral fissure, narrow nasal bridge, full nasal tip, short philtrum, full lips, pointed chin	Normal
Family 4	Subject 7	Child/Female	Long face, tall forehead, bifrontal narrowing, low columella, high anterior hairline, thick eyebrows, synophrys, up-slanting palpebral fissures, narrow nasal bridge, full nasal tip, short philtrum, wide mouth, full lower lip, broad chin
Family 6	Subject 9	Child/Male	Long face, curly hair, tall forehead, high anterior hairline, full cheeks, full nasal tip, low-hanging columella, wide mouth, full lower lip, broad chin	Long fingers
	Subject 10	Child/Female	Long face, sparse and curly hair, high anterior hairline, tall forehead, bifrontal narrowing, full cheeks, large ear lobes, full nasal tip, tented upper lip, full and everted lower lip, midline depression over lower lip, broad chin, retrognathia	Fifth finger clinodactyly
Published Cases
Umair et al. 2020
Family 1	Subject IV-1	Child/Male	Long and narrow face, thick eyebrows, synophrys, narrow nasal bridge, full nasal tip, low-hanging columella, full lower lip, tall and pointed chin
	Subject IV-2	Child/Female	Long triangular face, high anterior hairline, tall forehead, thick eyebrows, synophrys, up-slanting palpebral fissures, narrow nasal bridge, full nasal tip, low-hanging columella, full lower lip, tall and broad chin
Shao et al. 2021
Family 1	Subject II-4	Child/Female	Sparse and curly hair, bifrontal narrowing, full nasal tip, broad chin
Family 2	Subject II-1	Child/Male	Long face, high anterior hairline, full nasal tip, low-hanging columella, tall and broad chin
	Subject II-3	Child/Male	Long face, full nasal tip, tented upper lip, broad chin
Family 5	Subject II-2	Adult/Female	long triangular face, thick eyebrows, synophrys, broad nasal ridge, large triangular nose, low columella, full lower lip, broad chin
Family 6	Subject II-1	Adolescent/Male	Long face, bifrontal narrowing, thick eyebrows, large triangular nose, full lower lip, tall and pointed chin
	Subject II-2	Child/Male	Long triangular face, thick eyebrows, synophrys, narrow nasal bridge, thin upper lip, full lower lip
	Subject II-5	Child/Male	Long face, bifrontal narrowing, narrow nasal bridge, wide mouth, full lower lip, broad chin
	Subject II-6	Child/Female	Long face, bifrontal narrowing, synophrys, full cheeks, thin upper lip, full lower lip, pointed chin
