# Supplementary material for: Biallelic loss of EMC10 leads to mild to severe intellectual disability
Source: Ann Clin Transl Neurol. 2022 Jun 9;9(7):1080–9. doi: 10.1002/acn3.51602 (PMC9268894; doi:10.1002/acn3.51602)
Supplement: Supplementary file 4 — Table S3. Frequency of each dysmorphic feature in EMC10 cohort with available facial photos. [file ACN3-9-1080-s001.xlsx]

## Sheet: Sheet1
Dysmorphic Features	HPO Code	This Study						Umair et al. 2020		Shao et al. 2021								Percentage of patients feature present
		Family 1 Subject 1	Family 2 Subject 2	Famiy 2 Subject 3	Family 4 Subject 7	Family 6 Subject 9	Family 6 Subject 10	Subject IV-1	Subject IV-2	Family 1 Subject II-4	Family 2 Subject II-1	Family 2 Subject II-3	Family 5 Subject II-2	Family 6 Subject II-1	Family 6 Subject II-2	Family 6 Subject II-5	Family 6 Subject II-6
Head
Scalp hair
Hair, frontal upsweep	HP:0002236		+															0.0625
Hairline, high anterior	HP:0009890				+	+	+		+		+							0.3125
Hairline, low anterior	HP:0000294		+															0.0625
Scalp hair, curly	HP:0002212*		+	+		+	+			+								0.3125
Scalp hair, sparse	HP:0002209						+			+								0.125
Widow's peak	HP:0000349		+															0.0625
Face
Face, long	HP:0000276		+		+	+	+	+	+		+	+	+	+	+	+	+	0.8125
Face, narrow	HP:0000275							+										0.0625
Face, triangular	HP:0000325	+							+				+		+			0.25
Forehead
Forehead, narrow	HP:0000341				+		+			+				+		+	+	0.375
Forehead, tall	HP:0000348				+	+	+		+									0.25
Supraorbital ridges, prominent	HP:0000336			+														0.0625
Maxilla and Midface
Cheeks, full	HP:0000293					+	+										+	0.1875
Mandible
Retrognathia	HP:0000278						+											0.0625
Chin
Broad chin	HP:0011822		+		+	+	+		+	+	+	+	+			+		0.625
Pointed chin	HP:0000307	+		+				+						+			+	0.3125
Tall chin	HP:0400000		+					+	+		+			+				0.3125
Neck
Periorbital Region
Eyes, closely spaced	HP:0000601		+															0.0625
Eyebrow, highly arched	HP:0002553			+														0.0625
Eyebrow, thick	HP:0000574	+	+	+	+			+	+				+	+	+			0.5625
Palpebral fissure, upslanted	HP:0000582		+	+	+				+									0.25
Synophrys	HP:0000664		+	+	+			+	+				+		+		+	0.5
Ear
Lobe, large	HP:0009748						+											0.0625
Nose
Columella, low-hanging	HP:0009765				+	+		+	+		+		+					0.375
Nasal bridge, narrow	HP:0000446	+	+	+	+			+	+						+	+		0.5
Nasal bridge, wide	HP:0000431												+					0.0625
Nasal tip, broad	HP:0000455		+	+	+	+	+	+	+	+	+	+						0.625
Nose, prominent	HP:0000448												+	+				0.125
Philtrum
Philtrum, short	HP:0000322		+	+	+													0.1875
Lips
Vermilion, lower lip, everted	HP:0000232						+											0.0625
Vermilion, lower lip, thick	HP:0000179			+	+	+	+	+	+				+	+	+	+	+	0.6875
Vemilion, upper lip, tented	HP:0010804						+					+						0.125
Vermilion, upper lip, thick	HP:0000215			+														0.0625
Vermilion, upper lip, thin	HP:0000219														+		+	0.125
Mouth
Mouth, wide	HP:0000154				+	+										+		0.1875
Oral Cavity
Dysmorphic Features based on Elements of Morphology and HPO terminology
Facial features of BAB10702 not included as fetal facial features are quite different to facial features in childhood
*HPO Code for curly hair rather than curly scalp hair
